# Supplementary material for: Cross-Talk of Multiple Types of RNA Modification Regulators Uncovers the Tumor Microenvironment and Immune Infiltrates in Soft Tissue Sarcoma
Source: Front Immunol. 2022 Jul 4;13:921223. doi: 10.3389/fimmu.2022.921223 (PMC9289169; doi:10.3389/fimmu.2022.921223)
Supplement: Supplementary Table 1 — Basic information of public datasets included in this study. [file Table_1.xlsx]

## Sheet: Table S1
Table S1. Basic information of public datasets included in this study
Accession number /Source	Cancer	Platform	Number of patients	Gender	Stage	Survival data	Reference
GEO: GSE30929	STS	Affymetrix Human Genome U133A Array	140	NA	NA	DFS	PMID: 21335544
GEO: GSE17674	STS	Affymetrix Human Genome U133 Plus 2.0 Array	44	Female: 16 Male: 28	NA	DFS/OS	PMID: 22084725
TCGA: SARC	STS	Illumina RNAseq	259	Female: 141 Male: 118	NA	OS	https://portal.gdc.cancer.gov/
GEO: GSE131309	STS	Illumina NextSeq 500 (Homo sapiens)	12	NA	NA	NA	PMID: 33495604
Gide2019	Melanoma	Illumina HiSeq 2500 (Homo sapiens)	32	NA	NA	DFS/OS	PMID: 30753825

## Sheet: Table S2
Table S2. Summary of different RNA modification regulators
RNA modification	Gene name	Regulator type
m6A	METTL3	Writer
m6A	METTL14	Writer
m6A	WTAP	Writer
m6A	RBM15	Writer
m6A	RBM15B	Writer
m6A	ZC3H13	Writer
m6A	METTL16	Writer
m6A	FTO	Eraser
m6A	ALKBH5	Eraser
m6A	YTHDC2	Reader
m6A	HNRNPA2B1	Reader
m6A	IGF2BP1	Reader
m6A	IGF2BP2	Reader
m6A	IGF2BP3	Reader
m6A	FMR1	Reader
m6A	LRPPRC	Reader
m6A/m1A	YTHDF1	Reader
m6A/m1A	YTHDF2	Reader
m6A/m1A	YTHDF3	Reader
m6A/m1A	YTHDC1	Reader
m1A	TRMT6	Writer
m1A	TRMT61A	Writer
m1A	TRMT61B	Writer
m1A	TRMT10C	Writer
m1A	ALKBH1	Eraser
m1A	ALKBH3	Eraser
m5C	NSUN2	Writer
m5C	ALYREF	Reader
m5C	YBX1	Reader
m7G	METTL1	Writer
m7G	WDR4	Writer
m7G	RNMT	Writer

## Sheet: Table S3
Table S3. Sequences of the primers used in RT-qPCR
Gene	Sequence of primer
METTL14	F: AGTGCCGACAGCATTGGTG
	R: GGAGCAGAGGTATCATAGGAAGC
WTAP	F: CTTCCCAAGAAGGTTCGATTGA
	R: TCAGACTCTCTTAGGCCAGTTAC
YTHDC1	F: AACTGGTTTCTAAGCCACTGAGC
	R: GGAGGCACTACTTGATAGACGA
LRPPRC	F: CGGAGGACTACTGAGCCCA
	R: AGCGGCAGGTATCATTAAAAACT
GAPDH	F: GGAGCGAGATCCCTCCAAAAT
	R: GGCTGTTGTCATACTTCTCATGG

## Sheet: Table S4
Table S4. Immunotherapy-predicted pathways signatures
Pathway	Genes
IFN-γ_signature	TIGIT, CD27, CD8A, PDCD1LG2, LAG3, CD274, CXCR6, CMKLR1, NKG7, CCL5, PSMB10, IDO1, CXCL9, HLA-DQA1, CD276, STAT1, HLA-DRB1, HLA-E
APM_signal	B2M, HLA-A, HLA-B, HLA-C, TAP1, TAP2
Base_excision_repair	FEN1, LIG1, NEIL3, PARP1, PARP2, PCNA, POLE, POLE2, UNG
Cell_cycle	BUB1, BUB1B, CCNA2, CCNB2, CCNE1, CCNE2, CDC20, CDC25A, CDC25C, CDC6, CDK1, CDK2, CDKN2A, DBF4, E2F1, E2F2, ESPL1, MAD2L1, MAD2L2, MCM2, MCM4, MCM6, MCM7, ORC1, ORC6, PCNA, PLK1, SKP2, SMC3, TFDP1, TTK, YWHAB
DNA_replication	DNA2, FEN1, LIG1, MCM2, MCM4, MCM6, MCM7, PCNA, POLA2, POLE, POLE2, PRIM1, PRIM2, RFC2, RFC3, RFC4, RFC5, RNASEH2A, RPA1, RPA3
Fanconi_anemia_pathway	BLM, BRCA1, BRCA2, BRIP1, EME1, ERCC4, FANCA, FANCB, FANCD2, FANCI, PALB2, RAD51, RAD51C, RMI1, RMI2, RPA1, RPA3, TOP3A, UBE2T
Homologous_recombination	BLM, BRCA2, EME1, RAD51, RAD51C, RAD54L, RPA1, RPA3, TOP3A, XRCC2, XRCC3
MicroRNAs_in_cancer	BRCA1, CCNE1, CCNE2, CDC25A, CDC25C, CDCA5, CDKN2A, DNMT1, E2F1, E2F2, EZH2, KIF23, STMN1, TRIM71
Mismatch_repair	EXO1, LIG1, PCNA, RFC2, RFC3, RFC4, RFC5, RPA1, RPA3
Nucleotide_excision_repair	CETN2, ERCC4, LIG1, PCNA, POLE, POLE2, RFC2, RFC3, RFC4, RFC5, RPA1, RPA3
Oocyte_meiosis	AURKA, BUB1, CCNB2, CCNE1, CCNE2, CDC20, CDC25C, CDK1, CDK2, ESPL1, FBXO5, MAD2L1, MAD2L2, PLK1, SGOL1, SMC3, YWHAB
p53_signaling_pathway	CCNB2, CCNE1, CCNE2, CDK1, CDK2, CDKN2A, GTSE1, PPM1D, RFWD2, RRM2
Progesterone-mediated_oocyte_maturation	BUB1, CCNA2, CCNB2, CDC25A, CDC25C, CDK1, CDK2, MAD2L1, MAD2L2, PLK1
Proteasome	IFNG, PSMA4, PSMB2, PSMB4, PSMC4, PSMD4, PSMD7
Pyrimidine_metabolism	CTPS1, DTYMK, POLA2, POLE, POLE2, PRIM1, PRIM2, RRM2, TYMS
Spliceosome	HNRNPM, LSM3, LSM4, LSM5, MAGOHB, PRPF19, SF3B2, SF3B3, SF3B4, SNRNP40, SNRPA1, SNRPC, USP39, WBP11
Systemic_lupus_erythematosus	H2AFV, H2AFZ, HIST1H2AB, HIST1H2AG, HIST1H2AH, HIST1H2AI, HIST1H2AM, HIST1H2BC, HIST1H2BD, HIST1H2BF, HIST1H2BJ, HIST1H2BK, HIST1H2BL, HIST1H2BN, HIST1H2BO, HIST1H3B, HIST1H3D, HIST1H3H, HIST1H4A, HIST1H4B, HIST2H2AB, HIST2H2AC, HIST2H2BE, HIST2H2BF, HIST
Viral_carcinogenesis	CCNA2, CCNE1, CCNE2, CDC20, CDK1, CDK2, CDKN2A, CREB3L4, GTF2E1, HIST1H2BC, HIST1H2BD, HIST1H2BF, HIST1H2BJ, HIST1H2BK, HIST1H2BL, HIST1H2BN, HIST1H2BO, HIST1H4A, HIST1H4B, HIST2H2BE, HIST2H2BF, SKP2, YWHAB
EGFR_ligands	EGFR, AREG, AREGB, EREG, HBEGF, TGFA
FGFR3-coexpressed_genes	FGFR3, TP63, IRS1, SEMA4B, PTPN13, TMPRSS4
PPARG_network	PPARG,IGFBP3,GDF15,MYH14,IHH,OCLN,AQP3,SCNN1G,PLIN5,KRT19,GPT,CYP4B1,UGT1A7,DGAT2,KRT20,SNCG,GSTA1,ACADL,BDH1,HMGCS2,LIPE
WNT-β-catenin_network	CTNNB1,TFF1,HAPLN1,IHH,WNT7B,BMP7,SEMA5A,SCN5A,ERBB3,TSPAN8,EPCAM,TH,GPX2,GAD1,HSD17B2,KRT7,NOX1,CYB5A,CYP4F12,ID4,SIM2,MECOM,MSX2,KLF5,SMAD6,POU5F1,FOXQ1,GATA2,GATA3,EMX2
IDH1	IDH1
KDM6B	KDM6B
VEGFA	VEGFA
Hypoxia	CAV1, COL5A1, ITGA5, P4HA2, SLC16A1, TGFBI, DPYSL2, SRPX, TRAM2, SYDE1, LRP1, PDLIM2, SAV1, AHNAK2, CAD, CYP1B1, DAAM1, DSC2, SLC2A3, FUT11, GLG1, GULP1, LDLR, THBS4
Cell_cycle	ABL1, ANAPC1, ANAPC10, ANAPC11, ANAPC13, ANAPC2, ANAPC4, ANAPC5, ANAPC7, ATM, ATR, BUB1, BUB1B, BUB3, CCNA1, CCNA2, CCNB1, CCNB2, CCNB3, CCND1, CCND2, CCND3, CCNE1, CCNE2, CCNH, CDC14A, CDC14B, CDC16, CDC20, CDC23, CDC25A, CDC25B, CDC25C, CDC26, CDC27, CD
DNA_replication	DNA2, FEN1, LIG1, MCM2, MCM3, MCM4, MCM5, MCM6, MCM7, PCNA, POLA1, POLA2, POLD1, POLD2, POLD3, POLD4, POLE, POLE2, POLE3, POLE4, PRIM1, PRIM2, RFC1, RFC2, RFC3, RFC4, RFC5, RNASEH1, RNASEH2A, RNASEH2B, RNASEH2C, RPA1, RPA2, RPA3, RPA4, SSBP1

## Sheet: Table S5
Table S5. Cancer immunity cycles signatures
Signature	Genes
step 1	IL10, TGFB1, HMGB1, ANXA1, CALR, CXCL10, PDIA3, HSPA1A, HSPA1B, HSPA2, HSPA8, HSPA4, HSPA14, HSPA5, HSPA6, HSPA9, HSPA13, HSPA7, HSPA8, HSPA12A, HSPA12B, HSP90AA1, HSP90AB1, HSP90B1, IFNA2, IFNA1, IFNA13, IFNA6, IFNA21, IFNA4, IFNA8, IFNA5, IFNA7, IFNA14, IFNA16, IFNA10, IFNA17, IFNB1, IFNE, IFNW1
step 2	TNF, IL1A, IL1B, IFNA2, IFNA1, IFNA13, IFNA6, IFNA21, IFNA4, IFNA8, IFNA5, IFNA7, IFNA14, IFNA16, IFNA10, IFNA17, CD40LG, CD40, NT5C, HMGB1, TLR1, TLR2, TLR3, TLR4, TLR5, TLR6, TLR7, TLR8, TLR9, TLR10, HLAA, B2M, TAP1, IL10, IL4, IL13
step 3	CD3D, CD3E, CD3G, CD247, CD28, TNFRSF9, TNFSF9, TNFRSF4, TNFSF4, CD27, CD70, TNFRSF14, TNFSF14, CD40, CD40LG, TNFRSF18, TNFSF18, TNFRSF25, TNFSF15, TNFRSF8, TNFSF8, HAVCR1, TIMD4, SLAMF7, SLAMF6, SLAMF1, SLAMF9, SLAMF8, CD2, CD48, CD58, CD226, ICOS, ICOSLG, KLRK1, MICA, MICB, RAET1E, RAET1G, CRTAM, CADM1, CTLA4, PDCD1, PDCD1LG2, CD274, CD160, TNFRSF14, BTLA, VSIR, LAIR1, HAVCR1, HAVCR2, LGALS9, T…
step 4 B cell	CXCR5, CXCL13
Basophil	CCL24, CCL26
CD4 T cell	CCL19, CX3CL1, CXCL16
CD8 T cell	CCR5, CXCR3, CXCL10, CXCL9, CCL20, CXCL11, CX3CL1, CXCL16
Dendritic cell	CCR7, CCL3, CCL4, CCL5, CCL21
Eosinophil	CCL11, CCL24, CCL26
Macrophage	CSF1, CCL2, CCL3, CCL4, CCL5
MDSC	CXCR2, CXCL5
Monocyte	CCL2, CCL7, CX3CL1
Neutrophil	CXCL1, CXCL2, CXCL3, CXCL8, CXCL6, CXCL5
NK cell	CXCR3, CXCL10, CXCL9, CCL3, CCL4, CCL5, CXCL11, CX3CL1
T cell	CXCR5, CCR7, CXCL9, CCL3, CCL4, CCL5, CCL19, CCL21, CX3CL1, CXCL13
TH1 cell	CXCR3, CXCL10, CXCL9, CXCL11
TH17 cell	CCR6, CCL20, CXCL12, CXCR4
Th2 cell	CCL1, CCL17, CCL22
TH22 cell	CCR6, CCL20
Treg cell	CCR4, CCR10, CCL1, CCL17, CCL22, CCL28
step 5	STAT1, IRF5, KLF2, ITGB2, ICAM1, EZH2, DNMT1, VEGFA, EDNRB
step 6	CD28, ICOS, ICOSLG, TNFRSF9, TNFSF9, CD27, CD70, TNFRSF4, TNFSF4, TNFSF14, CD40, CD40LG, HLAA, B2M, TAP1, BIRC5, MDM2, MAGEA4, TP53, PDCD1, PDCD1LG2, CD274, CTLA4, BTLA, VTCN1
step 7	IFNG, GZMB, PRF1, PDCD1, SMC3, VTCN1, HAVCR2, MICA, MICB, BTLA, VSIR, LAG3, IDO1, IDO2, ARG1, ARG2, NOS1, NOS2, NOS3, TGFB1, IL10, CCL28, CXCL12, CCL2, CXCL8

## Sheet: Table S6
Table S6. Samples clustering in TCGA-SARC cohort
SampleID	Regulator Cluster	Regulator gene subtype	Regulator score	Regulator score group
TCGA-3B-A9HI-01A-11R-A38C-07	Regulator Cluster-B	Regulator gene S1	-2.24185	Low
TCGA-3B-A9HJ-01A-11R-A38C-07	Regulator Cluster-A	Regulator gene S1	-0.2873	Low
TCGA-3B-A9HL-01A-11R-A38C-07	Regulator Cluster-C	Regulator gene S2	0.393905	Low
TCGA-3B-A9HO-01A-11R-A38C-07	Regulator Cluster-A	Regulator gene S2	-4.5246	Low
TCGA-3B-A9HP-01A-11R-A38C-07	Regulator Cluster-B	Regulator gene S1	-2.40762	Low
TCGA-3B-A9HQ-01A-11R-A38C-07	Regulator Cluster-C	Regulator gene S3	4.01356	High
TCGA-3B-A9HR-01A-11R-A38C-07	Regulator Cluster-A	Regulator gene S2	-0.187856	Low
TCGA-3B-A9HS-01A-11R-A39D-07	Regulator Cluster-A	Regulator gene S2	-3.41023	Low
TCGA-3B-A9HT-01A-11R-A39D-07	Regulator Cluster-A	Regulator gene S3	0.958698	Low
TCGA-3B-A9HU-01A-11R-A39D-07	Regulator Cluster-A	Regulator gene S2	1.22999	Low
TCGA-3B-A9HV-01A-11R-A39D-07	Regulator Cluster-A	Regulator gene S3	4.9263	High
TCGA-3B-A9HX-01A-11R-A39D-07	Regulator Cluster-B	Regulator gene S1	-4.14241	Low
TCGA-3B-A9HY-01A-11R-A39D-07	Regulator Cluster-A	Regulator gene S2	0.723234	Low
TCGA-3B-A9HZ-01A-11R-A39D-07	Regulator Cluster-A	Regulator gene S1	-2.78646	Low
TCGA-3B-A9I0-01A-11R-A39D-07	Regulator Cluster-A	Regulator gene S2	-0.833766	Low
TCGA-3B-A9I1-01A-11R-A39D-07	Regulator Cluster-B	Regulator gene S2	3.36175	High
TCGA-3B-A9I3-01A-11R-A39D-07	Regulator Cluster-A	Regulator gene S3	2.85454	Low
TCGA-3R-A8YX-01A-11R-A37L-07	Regulator Cluster-C	Regulator gene S3	8.21683	High
TCGA-DX-A1KU-01A-32R-A24X-07	Regulator Cluster-A	Regulator gene S1	-5.06592	Low
TCGA-DX-A1KW-01A-22R-A24X-07	Regulator Cluster-A	Regulator gene S2	-3.37654	Low
TCGA-DX-A1KX-01A-22R-A24X-07	Regulator Cluster-A	Regulator gene S2	-4.80641	Low
TCGA-DX-A1KY-01A-11R-A24X-07	Regulator Cluster-B	Regulator gene S2	-2.9143	Low
TCGA-DX-A1KZ-01A-11R-A24X-07	Regulator Cluster-A	Regulator gene S1	-3.98037	Low
TCGA-DX-A1L0-01A-11R-A24X-07	Regulator Cluster-A	Regulator gene S2	-1.92651	Low
TCGA-DX-A1L1-01A-11R-A24X-07	Regulator Cluster-B	Regulator gene S2	-1.50272	Low
TCGA-DX-A1L2-01A-22R-A24X-07	Regulator Cluster-B	Regulator gene S1	-7.17616	Low
TCGA-DX-A1L3-01A-11R-A24X-07	Regulator Cluster-B	Regulator gene S1	-4.99313	Low
TCGA-DX-A1L4-01A-12R-A26T-07	Regulator Cluster-B	Regulator gene S1	-7.21925	Low
TCGA-DX-A23R-01A-11R-A26T-07	Regulator Cluster-B	Regulator gene S2	-0.953558	Low
TCGA-DX-A23T-01A-11R-A26T-07	Regulator Cluster-C	Regulator gene S3	6.26109	High
TCGA-DX-A23U-01A-11R-A26T-07	Regulator Cluster-B	Regulator gene S1	-5.16115	Low
TCGA-DX-A23V-01A-11R-A29R-07	Regulator Cluster-A	Regulator gene S1	-3.06746	Low
TCGA-DX-A23Y-01A-11R-A27Q-07	Regulator Cluster-C	Regulator gene S2	1.81924	Low
TCGA-DX-A23Z-01A-11R-A27Q-07	Regulator Cluster-B	Regulator gene S1	-5.71815	Low
TCGA-DX-A240-01A-32R-A27Q-07	Regulator Cluster-B	Regulator gene S1	-7.51873	Low
TCGA-DX-A2IZ-01A-11R-A21T-07	Regulator Cluster-A	Regulator gene S2	4.16982	High
TCGA-DX-A2J0-01A-11R-A21T-07	Regulator Cluster-A	Regulator gene S2	2.02782	Low
TCGA-DX-A2J1-01A-11R-A21T-07	Regulator Cluster-A	Regulator gene S2	-5.20254	Low
TCGA-DX-A2J4-01A-32R-A21T-07	Regulator Cluster-B	Regulator gene S1	-6.91356	Low
TCGA-DX-A3LS-01A-11R-A21T-07	Regulator Cluster-A	Regulator gene S3	-3.5758	Low
TCGA-DX-A3LT-01A-12R-A21T-07	Regulator Cluster-A	Regulator gene S2	1.01924	Low
TCGA-DX-A3LU-01A-11R-A21T-07	Regulator Cluster-A	Regulator gene S2	-4.97127	Low
TCGA-DX-A3LW-01A-21R-A21T-07	Regulator Cluster-A	Regulator gene S2	-3.33778	Low
TCGA-DX-A3LY-01B-11R-A27Q-07	Regulator Cluster-A	Regulator gene S2	-4.77586	Low
TCGA-DX-A3M1-01A-11R-A22K-07	Regulator Cluster-B	Regulator gene S1	-3.30793	Low
TCGA-DX-A3M2-01A-21R-A22K-07	Regulator Cluster-A	Regulator gene S2	-5.97106	Low
TCGA-DX-A3U5-01A-11R-A22K-07	Regulator Cluster-A	Regulator gene S2	-0.171021	Low
TCGA-DX-A3U6-01A-11R-A29R-07	Regulator Cluster-A	Regulator gene S1	-3.51025	Low
TCGA-DX-A3U7-01A-11R-A29R-07	Regulator Cluster-C	Regulator gene S3	11.6038	High
TCGA-DX-A3U8-01A-11R-A29R-07	Regulator Cluster-B	Regulator gene S1	-2.74544	Low
TCGA-DX-A3U9-01A-11R-A30C-07	Regulator Cluster-A	Regulator gene S2	5.22615	High
TCGA-DX-A3UA-01A-12R-A30C-07	Regulator Cluster-B	Regulator gene S2	-5.37654	Low
TCGA-DX-A3UB-01A-11R-A30C-07	Regulator Cluster-B	Regulator gene S1	-7.35047	Low
TCGA-DX-A3UC-01A-11R-A30C-07	Regulator Cluster-A	Regulator gene S2	1.50476	Low
TCGA-DX-A3UD-01A-11R-A30C-07	Regulator Cluster-A	Regulator gene S2	3.16478	Low
TCGA-DX-A3UE-01A-11R-A30C-07	Regulator Cluster-A	Regulator gene S1	-1.05277	Low
TCGA-DX-A3UF-01A-11R-A30C-07	Regulator Cluster-A	Regulator gene S2	-2.79485	Low
TCGA-DX-A48J-01A-21R-A30C-07	Regulator Cluster-A	Regulator gene S1	-3.42134	Low
TCGA-DX-A48K-01A-11R-A30C-07	Regulator Cluster-A	Regulator gene S2	-2.58898	Low
TCGA-DX-A48L-01A-11R-A30C-07	Regulator Cluster-A	Regulator gene S1	0.437477	Low
TCGA-DX-A48N-01A-11R-A30C-07	Regulator Cluster-B	Regulator gene S1	-1.84512	Low
TCGA-DX-A48O-01A-11R-A30C-07	Regulator Cluster-C	Regulator gene S2	-1.08499	Low
TCGA-DX-A48P-01A-11R-A30C-07	Regulator Cluster-A	Regulator gene S1	-4.91294	Low
TCGA-DX-A48R-01A-11R-A30C-07	Regulator Cluster-C	Regulator gene S2	0.850178	Low
TCGA-DX-A48U-01A-11R-A30C-07	Regulator Cluster-B	Regulator gene S1	-4.26221	Low
TCGA-DX-A6B7-01A-11R-A30C-07	Regulator Cluster-A	Regulator gene S1	-3.01047	Low
TCGA-DX-A6B8-01A-11R-A30C-07	Regulator Cluster-C	Regulator gene S3	6.55245	High
TCGA-DX-A6B9-01A-12R-A32Q-07	Regulator Cluster-B	Regulator gene S1	-7.49667	Low
TCGA-DX-A6BA-01A-11R-A30C-07	Regulator Cluster-A	Regulator gene S2	4.56883	High
TCGA-DX-A6BB-01A-12R-A32Q-07	Regulator Cluster-C	Regulator gene S2	-1.08794	Low
TCGA-DX-A6BE-01A-41R-A32Q-07	Regulator Cluster-B	Regulator gene S1	-6.4884	Low
TCGA-DX-A6BF-01A-11R-A30C-07	Regulator Cluster-C	Regulator gene S2	-2.20383	Low
TCGA-DX-A6BG-01A-11R-A30C-07	Regulator Cluster-B	Regulator gene S1	-6.57148	Low
TCGA-DX-A6BH-01A-12R-A30C-07	Regulator Cluster-B	Regulator gene S1	-6.94415	Low
TCGA-DX-A6YQ-01A-12R-A33J-07	Regulator Cluster-A	Regulator gene S3	5.92843	High
TCGA-DX-A6YR-01A-33R-A355-07	Regulator Cluster-A	Regulator gene S2	1.09308	Low
TCGA-DX-A6YS-01A-12R-A355-07	Regulator Cluster-B	Regulator gene S2	-4.01851	Low
TCGA-DX-A6YT-01A-21R-A355-07	Regulator Cluster-B	Regulator gene S2	-3.41783	Low
TCGA-DX-A6YU-01A-12R-A33J-07	Regulator Cluster-A	Regulator gene S2	3.52946	High
TCGA-DX-A6YV-01A-12R-A355-07	Regulator Cluster-A	Regulator gene S2	7.57902	High
TCGA-DX-A6YX-01A-11R-A41I-07	Regulator Cluster-C	Regulator gene S3	8.60723	High
TCGA-DX-A6YZ-01A-12R-A355-07	Regulator Cluster-A	Regulator gene S1	-2.09387	Low
TCGA-DX-A6Z0-01A-13R-A36F-07	Regulator Cluster-A	Regulator gene S2	-2.50786	Low
TCGA-DX-A6Z2-01A-12R-A36F-07	Regulator Cluster-A	Regulator gene S1	-2.11421	Low
TCGA-DX-A7EF-01A-11R-A33J-07	Regulator Cluster-B	Regulator gene S2	-1.70081	Low
TCGA-DX-A7EI-01A-11R-A33J-07	Regulator Cluster-B	Regulator gene S1	-2.77404	Low
TCGA-DX-A7EL-01A-12R-A36F-07	Regulator Cluster-A	Regulator gene S1	-2.28693	Low
TCGA-DX-A7EM-01A-11R-A36F-07	Regulator Cluster-B	Regulator gene S1	-0.417421	Low
TCGA-DX-A7EN-01A-11R-A39D-07	Regulator Cluster-A	Regulator gene S3	7.45212	High
TCGA-DX-A7EO-01A-11R-A36F-07	Regulator Cluster-A	Regulator gene S2	0.862883	Low
TCGA-DX-A7EQ-01A-11R-A466-07	Regulator Cluster-B	Regulator gene S1	-9.51862	Low
TCGA-DX-A7ER-01A-11R-A36F-07	Regulator Cluster-A	Regulator gene S2	-3.76526	Low
TCGA-DX-A7ES-01A-31R-A39D-07	Regulator Cluster-B	Regulator gene S1	-3.77265	Low
TCGA-DX-A7ET-01A-11R-A36F-07	Regulator Cluster-C	Regulator gene S3	5.20247	High
TCGA-DX-A7EU-01A-22R-A36F-07	Regulator Cluster-C	Regulator gene S3	2.77955	Low
TCGA-DX-A8BG-01A-12R-A41I-07	Regulator Cluster-A	Regulator gene S2	0.44613	Low
TCGA-DX-A8BH-01A-11R-A37L-07	Regulator Cluster-C	Regulator gene S3	5.64478	High
TCGA-DX-A8BJ-01A-11R-A41I-07	Regulator Cluster-A	Regulator gene S2	-2.02354	Low
TCGA-DX-A8BK-01A-11R-A37L-07	Regulator Cluster-C	Regulator gene S3	4.52198	High
TCGA-DX-A8BL-01A-11R-A41I-07	Regulator Cluster-A	Regulator gene S3	7.43128	High
TCGA-DX-A8BM-01A-11R-A41I-07	Regulator Cluster-A	Regulator gene S2	0.53328	Low
TCGA-DX-A8BN-01A-11R-A37L-07	Regulator Cluster-C	Regulator gene S3	2.78791	Low
TCGA-DX-A8BO-01A-11R-A41I-07	Regulator Cluster-C	Regulator gene S3	0.747043	Low
TCGA-DX-A8BP-01A-11R-A37L-07	Regulator Cluster-C	Regulator gene S3	10.5374	High
TCGA-DX-A8BQ-01A-11R-A37L-07	Regulator Cluster-C	Regulator gene S3	1.15527	Low
TCGA-DX-A8BR-01A-11R-A41I-07	Regulator Cluster-A	Regulator gene S2	1.47406	Low
TCGA-DX-A8BS-01A-11R-A37L-07	Regulator Cluster-C	Regulator gene S3	9.67304	High
TCGA-DX-A8BT-01A-11R-A37L-07	Regulator Cluster-A	Regulator gene S3	0.397499	Low
TCGA-DX-A8BU-01A-11R-A37L-07	Regulator Cluster-C	Regulator gene S3	10.4575	High
TCGA-DX-A8BV-01A-11R-A37L-07	Regulator Cluster-A	Regulator gene S2	0.13639	Low
TCGA-DX-A8BX-01A-11R-A37L-07	Regulator Cluster-A	Regulator gene S2	-4.78801	Low
TCGA-DX-A8BZ-01A-11R-A37L-07	Regulator Cluster-C	Regulator gene S3	-0.64993	Low
TCGA-DX-AATS-01A-12R-A41I-07	Regulator Cluster-A	Regulator gene S2	-1.29242	Low
TCGA-DX-AB2E-01A-11R-A39D-07	Regulator Cluster-A	Regulator gene S2	2.17595	Low
TCGA-DX-AB2F-01A-11R-A38C-07	Regulator Cluster-A	Regulator gene S2	-3.8533	Low
TCGA-DX-AB2G-01A-11R-A39D-07	Regulator Cluster-A	Regulator gene S2	-3.23858	Low
TCGA-DX-AB2H-01A-11R-A39D-07	Regulator Cluster-B	Regulator gene S2	0.431037	Low
TCGA-DX-AB2J-01A-11R-A38C-07	Regulator Cluster-B	Regulator gene S2	-4.23628	Low
TCGA-DX-AB2L-01A-32R-A41I-07	Regulator Cluster-B	Regulator gene S1	-7.88248	Low
TCGA-DX-AB2O-01A-12R-A39D-07	Regulator Cluster-C	Regulator gene S3	17.8037	High
TCGA-DX-AB2P-01A-11R-A38C-07	Regulator Cluster-A	Regulator gene S2	3.67474	High
TCGA-DX-AB2Q-01A-11R-A39D-07	Regulator Cluster-A	Regulator gene S3	1.26143	Low
TCGA-DX-AB2S-01A-11R-A39D-07	Regulator Cluster-B	Regulator gene S1	-2.92406	Low
TCGA-DX-AB2T-01A-11R-A38C-07	Regulator Cluster-A	Regulator gene S3	8.11956	High
TCGA-DX-AB2V-01A-11R-A41I-07	Regulator Cluster-B	Regulator gene S1	-7.9332	Low
TCGA-DX-AB2W-01A-11R-A39D-07	Regulator Cluster-C	Regulator gene S3	2.99042	Low
TCGA-DX-AB2X-01A-11R-A38C-07	Regulator Cluster-C	Regulator gene S3	11.2153	High
TCGA-DX-AB2Z-01A-11R-A38C-07	Regulator Cluster-A	Regulator gene S2	6.62675	High
TCGA-DX-AB30-01A-11R-A39D-07	Regulator Cluster-A	Regulator gene S2	-0.599744	Low
TCGA-DX-AB32-01A-11R-A41I-07	Regulator Cluster-A	Regulator gene S2	3.1096	Low
TCGA-DX-AB35-01A-21R-A41I-07	Regulator Cluster-C	Regulator gene S3	4.45621	High
TCGA-DX-AB36-01A-11R-A41I-07	Regulator Cluster-B	Regulator gene S2	-4.2245	Low
TCGA-DX-AB37-01A-11R-A41I-07	Regulator Cluster-A	Regulator gene S2	-3.5944	Low
TCGA-DX-AB3A-01A-11R-A41I-07	Regulator Cluster-A	Regulator gene S2	2.99781	Low
TCGA-DX-AB3B-01A-11R-A41I-07	Regulator Cluster-B	Regulator gene S1	-3.56167	Low
TCGA-DX-AB3C-01A-11R-A41I-07	Regulator Cluster-C	Regulator gene S3	-0.26981	Low
TCGA-FX-A2QS-01A-11R-A21T-07	Regulator Cluster-A	Regulator gene S3	1.2426	Low
TCGA-FX-A3NJ-01A-11R-A21T-07	Regulator Cluster-B	Regulator gene S1	-3.89063	Low
TCGA-FX-A3NK-01A-11R-A21T-07	Regulator Cluster-B	Regulator gene S1	-4.71185	Low
TCGA-FX-A3RE-01A-11R-A22K-07	Regulator Cluster-B	Regulator gene S1	-8.29317	Low
TCGA-FX-A3TO-01A-11R-A22K-07	Regulator Cluster-C	Regulator gene S3	8.72114	High
TCGA-FX-A48G-01A-11R-A24X-07	Regulator Cluster-B	Regulator gene S1	-11.1254	Low
TCGA-FX-A76Y-01A-11R-A355-07	Regulator Cluster-B	Regulator gene S1	-0.0227118	Low
TCGA-FX-A8OO-01A-11R-A36F-07	Regulator Cluster-A	Regulator gene S2	-0.0930869	Low
TCGA-HB-A2OT-01A-11R-A21T-07	Regulator Cluster-A	Regulator gene S2	-0.941599	Low
TCGA-HB-A3L4-01A-11R-A21T-07	Regulator Cluster-A	Regulator gene S2	4.52101	High
TCGA-HB-A3YV-01A-11R-A24X-07	Regulator Cluster-A	Regulator gene S3	7.89105	High
TCGA-HB-A43Z-01A-11R-A24X-07	Regulator Cluster-C	Regulator gene S3	8.15447	High
TCGA-HB-A5W3-01A-11R-A29R-07	Regulator Cluster-A	Regulator gene S1	-1.41242	Low
TCGA-HS-A5N7-01A-21R-A26T-07	Regulator Cluster-B	Regulator gene S2	-1.07823	Low
TCGA-HS-A5N8-01A-11R-A26T-07	Regulator Cluster-A	Regulator gene S2	-0.0177957	Low
TCGA-HS-A5N9-01A-11R-A26T-07	Regulator Cluster-C	Regulator gene S3	15.4103	High
TCGA-HS-A5NA-01A-11R-A26T-07	Regulator Cluster-C	Regulator gene S3	7.35368	High
TCGA-IE-A3OV-01A-11R-A22K-07	Regulator Cluster-A	Regulator gene S2	-0.0514253	Low
TCGA-IE-A4EH-01A-11R-A24X-07	Regulator Cluster-A	Regulator gene S3	4.62323	High
TCGA-IE-A4EI-01A-11R-A24X-07	Regulator Cluster-A	Regulator gene S1	-1.78711	Low
TCGA-IE-A4EJ-01A-11R-A24X-07	Regulator Cluster-A	Regulator gene S3	2.02861	Low
TCGA-IE-A4EK-01A-11R-A24X-07	Regulator Cluster-B	Regulator gene S1	-5.02179	Low
TCGA-IE-A6BZ-01A-11R-A30C-07	Regulator Cluster-A	Regulator gene S3	0.426729	Low
TCGA-IF-A3RQ-01A-11R-A22K-07	Regulator Cluster-C	Regulator gene S3	0.860701	Low
TCGA-IF-A4AJ-01A-11R-A24X-07	Regulator Cluster-B	Regulator gene S2	0.582763	Low
TCGA-IF-A4AK-01A-21R-A24X-07	Regulator Cluster-B	Regulator gene S1	-2.38954	Low
TCGA-IS-A3K6-01A-11R-A21T-07	Regulator Cluster-A	Regulator gene S3	1.62007	Low
TCGA-IS-A3K7-01A-11R-A21T-07	Regulator Cluster-B	Regulator gene S2	-6.23168	Low
TCGA-IS-A3K8-01A-11R-A21T-07	Regulator Cluster-B	Regulator gene S1	-8.87341	Low
TCGA-IS-A3KA-01A-11R-A21T-07	Regulator Cluster-B	Regulator gene S2	-4.98444	Low
TCGA-IW-A3M4-01A-11R-A21T-07	Regulator Cluster-B	Regulator gene S2	-8.67631	Low
TCGA-IW-A3M5-01A-22R-A21T-07	Regulator Cluster-C	Regulator gene S3	3.17783	High
TCGA-IW-A3M6-01A-11R-A21T-07	Regulator Cluster-B	Regulator gene S1	-7.68223	Low
TCGA-JV-A5VE-01A-11R-A29R-07	Regulator Cluster-A	Regulator gene S3	7.60456	High
TCGA-JV-A5VF-01A-11R-A29R-07	Regulator Cluster-C	Regulator gene S3	19.9851	High
TCGA-JV-A75J-01A-11R-A32Q-07	Regulator Cluster-C	Regulator gene S3	6.33761	High
TCGA-K1-A3PN-01A-11R-A22K-07	Regulator Cluster-A	Regulator gene S1	-0.901089	Low
TCGA-K1-A3PO-01A-11R-A21T-07	Regulator Cluster-B	Regulator gene S1	-6.1394	Low
TCGA-K1-A42W-01A-11R-A24X-07	Regulator Cluster-A	Regulator gene S2	-0.881319	Low
TCGA-K1-A42X-01A-11R-A24X-07	Regulator Cluster-B	Regulator gene S1	-10.1204	Low
TCGA-K1-A6RT-01A-32R-A33J-07	Regulator Cluster-A	Regulator gene S1	-2.14507	Low
TCGA-K1-A6RU-01A-11R-A32Q-07	Regulator Cluster-C	Regulator gene S3	5.35328	High
TCGA-K1-A6RV-01A-11R-A32Q-07	Regulator Cluster-A	Regulator gene S3	1.61096	Low
TCGA-KD-A5QS-01A-11R-A27Q-07	Regulator Cluster-C	Regulator gene S3	9.04873	High
TCGA-KD-A5QT-01A-11R-A27Q-07	Regulator Cluster-B	Regulator gene S1	2.29688	Low
TCGA-KD-A5QU-01A-11R-A27Q-07	Regulator Cluster-C	Regulator gene S3	10.8045	High
TCGA-KF-A41W-01A-11R-A24X-07	Regulator Cluster-C	Regulator gene S3	8.47664	High
TCGA-LI-A67I-01A-31R-A30C-07	Regulator Cluster-C	Regulator gene S3	11.9647	High
TCGA-LI-A9QH-01A-11R-A37L-07	Regulator Cluster-C	Regulator gene S3	12.7804	High
TCGA-MB-A5Y8-01A-11R-A29R-07	Regulator Cluster-A	Regulator gene S1	1.5168	Low
TCGA-MB-A5Y9-01A-11R-A29R-07	Regulator Cluster-A	Regulator gene S2	-4.79183	Low
TCGA-MB-A5YA-01A-11R-A29R-07	Regulator Cluster-A	Regulator gene S2	1.36693	Low
TCGA-MB-A8JK-01A-11R-A36F-07	Regulator Cluster-A	Regulator gene S2	3.71536	High
TCGA-MB-A8JL-01A-11R-A36F-07	Regulator Cluster-B	Regulator gene S1	-2.58615	Low
TCGA-MJ-A68H-01A-11R-A30C-07	Regulator Cluster-B	Regulator gene S2	-2.79324	Low
TCGA-MJ-A68J-01A-11R-A30C-07	Regulator Cluster-A	Regulator gene S2	-5.24248	Low
TCGA-MJ-A850-01A-11R-A355-07	Regulator Cluster-C	Regulator gene S3	-0.176563	Low
TCGA-MO-A47P-01A-11R-A24X-07	Regulator Cluster-B	Regulator gene S1	-6.99143	Low
TCGA-MO-A47R-01A-11R-A24X-07	Regulator Cluster-B	Regulator gene S1	-7.15282	Low
TCGA-N1-A6IA-01A-12R-A32Q-07	Regulator Cluster-C	Regulator gene S3	6.88825	High
TCGA-PC-A5DK-01A-11R-A27Q-07	Regulator Cluster-B	Regulator gene S1	-3.76263	Low
TCGA-PC-A5DL-01A-11R-A26T-07	Regulator Cluster-B	Regulator gene S1	-4.46476	Low
TCGA-PC-A5DM-01A-11R-A27Q-07	Regulator Cluster-C	Regulator gene S3	5.26907	High
TCGA-PC-A5DN-01A-12R-A27Q-07	Regulator Cluster-B	Regulator gene S1	-5.12517	Low
TCGA-PC-A5DO-01A-11R-A26T-07	Regulator Cluster-B	Regulator gene S1	-0.590519	Low
TCGA-PC-A5DP-01A-11R-A26T-07	Regulator Cluster-A	Regulator gene S1	-1.07573	Low
TCGA-PT-A8TR-01A-11R-A37L-07	Regulator Cluster-C	Regulator gene S2	-6.7562	Low
TCGA-QC-A6FX-01A-11R-A32Q-07	Regulator Cluster-A	Regulator gene S2	-2.07802	Low
TCGA-QC-A7B5-01A-11R-A33J-07	Regulator Cluster-A	Regulator gene S2	-0.814191	Low
TCGA-QC-AA9N-01A-11R-A39D-07	Regulator Cluster-C	Regulator gene S3	12.5609	High
TCGA-QQ-A5V2-01A-11R-A32Q-07	Regulator Cluster-B	Regulator gene S1	-9.13873	Low
TCGA-QQ-A5V9-01A-11R-A32Q-07	Regulator Cluster-A	Regulator gene S3	1.01371	Low
TCGA-QQ-A5VA-01A-12R-A32Q-07	Regulator Cluster-B	Regulator gene S1	-1.68402	Low
TCGA-QQ-A5VB-01A-11R-A36F-07	Regulator Cluster-A	Regulator gene S3	4.05121	High
TCGA-QQ-A5VC-01A-31R-A32Q-07	Regulator Cluster-C	Regulator gene S3	4.67643	High
TCGA-QQ-A5VD-01A-21R-A32Q-07	Regulator Cluster-A	Regulator gene S2	-2.46711	Low
TCGA-QQ-A8VB-01A-11R-A37L-07	Regulator Cluster-B	Regulator gene S1	-6.87006	Low
TCGA-QQ-A8VD-01A-42R-A39D-07	Regulator Cluster-B	Regulator gene S1	-8.96752	Low
TCGA-QQ-A8VF-01A-11R-A37L-07	Regulator Cluster-B	Regulator gene S2	-0.881757	Low
TCGA-QQ-A8VG-01A-11R-A37L-07	Regulator Cluster-A	Regulator gene S1	-2.54944	Low
TCGA-QQ-A8VH-01A-11R-A37L-07	Regulator Cluster-A	Regulator gene S3	5.6476	High
TCGA-RN-A68Q-01A-11R-A30C-07	Regulator Cluster-B	Regulator gene S1	-4.5046	Low
TCGA-RN-AAAQ-01A-21R-A39D-07	Regulator Cluster-B	Regulator gene S1	-3.69363	Low
TCGA-SG-A6Z4-01A-22R-A33J-07	Regulator Cluster-A	Regulator gene S2	6.88381	High
TCGA-SG-A6Z7-01A-12R-A32Q-07	Regulator Cluster-C	Regulator gene S3	4.26492	High
TCGA-SG-A849-01A-11R-A355-07	Regulator Cluster-C	Regulator gene S3	8.52801	High
TCGA-SI-A71O-01A-12R-A33J-07	Regulator Cluster-A	Regulator gene S2	3.50215	High
TCGA-SI-A71P-01A-12R-A33J-07	Regulator Cluster-B	Regulator gene S1	-1.11963	Low
TCGA-SI-A71Q-01A-12R-A33J-07	Regulator Cluster-B	Regulator gene S1	-4.52921	Low
TCGA-SI-AA8B-01A-11R-A38C-07	Regulator Cluster-C	Regulator gene S3	7.74115	High
TCGA-SI-AA8C-01A-11R-A38C-07	Regulator Cluster-B	Regulator gene S1	-8.01402	Low
TCGA-UE-A6QT-01A-12R-A32Q-07	Regulator Cluster-A	Regulator gene S1	-0.599906	Low
TCGA-UE-A6QU-01A-12R-A32Q-07	Regulator Cluster-A	Regulator gene S2	-1.70827	Low
TCGA-VT-A80G-01A-11R-A36F-07	Regulator Cluster-A	Regulator gene S2	-0.437586	Low
TCGA-VT-A80J-01A-11R-A36F-07	Regulator Cluster-C	Regulator gene S3	12.6214	High
TCGA-VT-AB3D-01A-12R-A41I-07	Regulator Cluster-A	Regulator gene S2	0.0474678	Low
TCGA-WK-A8XO-01A-11R-A37L-07	Regulator Cluster-A	Regulator gene S2	-1.75387	Low
TCGA-WK-A8XQ-01A-11R-A37L-07	Regulator Cluster-A	Regulator gene S2	-0.564807	Low
TCGA-WK-A8XS-01A-11R-A37L-07	Regulator Cluster-A	Regulator gene S2	-0.162833	Low
TCGA-WK-A8XT-01A-11R-A37L-07	Regulator Cluster-B	Regulator gene S2	-7.39014	Low
TCGA-WK-A8XX-01A-11R-A37L-07	Regulator Cluster-C	Regulator gene S3	3.54942	High
TCGA-WK-A8XY-01A-11R-A37L-07	Regulator Cluster-B	Regulator gene S2	1.27822	Low
TCGA-WK-A8XZ-01A-11R-A37L-07	Regulator Cluster-A	Regulator gene S1	-0.843479	Low
TCGA-WK-A8Y0-01A-11R-A41I-07	Regulator Cluster-A	Regulator gene S3	6.15637	High
TCGA-WP-A9GB-01A-11R-A37L-07	Regulator Cluster-A	Regulator gene S3	5.3067	High
TCGA-X2-A95T-01A-11R-A37L-07	Regulator Cluster-B	Regulator gene S1	1.50499	Low
TCGA-X6-A7W8-01A-21R-A355-07	Regulator Cluster-C	Regulator gene S3	1.59487	Low
TCGA-X6-A7WA-01A-12R-A355-07	Regulator Cluster-A	Regulator gene S1	-1.66797	Low
TCGA-X6-A7WB-01A-11R-A355-07	Regulator Cluster-B	Regulator gene S3	4.14558	High
TCGA-X6-A7WC-01A-12R-A355-07	Regulator Cluster-B	Regulator gene S1	-2.58397	Low
TCGA-X6-A7WD-01A-21R-A355-07	Regulator Cluster-B	Regulator gene S1	-5.57426	Low
TCGA-X6-A8C2-01A-11R-A36F-07	Regulator Cluster-B	Regulator gene S2	1.21231	Low
TCGA-X6-A8C3-01A-11R-A36F-07	Regulator Cluster-A	Regulator gene S2	3.57613	High
TCGA-X6-A8C4-01A-11R-A36F-07	Regulator Cluster-C	Regulator gene S3	10.3531	High
TCGA-X6-A8C5-01A-11R-A36F-07	Regulator Cluster-A	Regulator gene S1	-3.91785	Low
TCGA-X6-A8C6-01A-11R-A36F-07	Regulator Cluster-A	Regulator gene S2	-0.502428	Low
TCGA-X6-A8C7-01A-11R-A36F-07	Regulator Cluster-B	Regulator gene S2	-0.820462	Low
TCGA-X9-A971-01A-11R-A38C-07	Regulator Cluster-B	Regulator gene S2	2.92398	Low
TCGA-X9-A973-01A-11R-A38C-07	Regulator Cluster-A	Regulator gene S1	-2.88608	Low
TCGA-Z4-A8JB-01A-23R-A37L-07	Regulator Cluster-B	Regulator gene S1	-9.72879	Low
TCGA-Z4-A9VC-01A-11R-A37L-07	Regulator Cluster-A	Regulator gene S2	-2.18656	Low
TCGA-Z4-AAPF-01A-11R-A39D-07	Regulator Cluster-A	Regulator gene S1	-4.08252	Low
TCGA-Z4-AAPG-01A-11R-A39D-07	Regulator Cluster-C	Regulator gene S3	7.84414	High

## Sheet: Table S7
Supplementary Table 7. Prognostic analysis of 54 RNA modification regulator-related DEGs using a univariate Cox analysis.						Table S7. Prognostic analysis of 54 RNA modification regulator-related DEGs using a univariate Cox analysis.
Gene Symbol	HR	HR (lower)	HR (upper)	p value		Gene Symbol	HR	HR (lower)	HR (upper)	p value
YBX1	1.00146	1.00031	1.00262	0.0132323		YBX1	1.00146	1.00031	1.00262	0.0132323
YBX1P10	1.08241	1.01332	1.1562	0.0186121		YBX1P10	1.08241	1.01332	1.1562	0.0186121
PTP4A2	1.01724	1.002	1.03271	0.0264527		PTP4A2	1.01724	1.002	1.03271	0.0264527
DNAJC8	1.02418	1.00943	1.03915	0.00124781		DNAJC8	1.02418	1.00943	1.03915	0.00124781
NRDC	1.03769	1.01581	1.06004	0.00066634		NRDC	1.03769	1.01581	1.06004	0.00066634
RPF1	1.03262	1.00545	1.06054	0.0183193		RPF1	1.03262	1.00545	1.06054	0.0183193
EBNA1BP2	1.02363	1.00338	1.0443	0.0219986		EBNA1BP2	1.02363	1.00338	1.0443	0.0219986
SNRNP40	1.05782	1.02121	1.09575	0.00175944		SNRNP40	1.05782	1.02121	1.09575	0.00175944
SF3A3	1.03081	1.00482	1.05747	0.0198438		SF3A3	1.03081	1.00482	1.05747	0.0198438
DAZAP1	1.07157	1.02422	1.12112	0.00272191		DAZAP1	1.07157	1.02422	1.12112	0.00272191
EIF3I	1.0045	1.00051	1.00851	0.0271153		EIF3I	1.0045	1.00051	1.00851	0.0271153
PPIH	1.02572	1.00773	1.04402	0.00490458		PPIH	1.02572	1.00773	1.04402	0.00490458
CMPK1	1.01699	1.00341	1.03074	0.0140132		CMPK1	1.01699	1.00341	1.03074	0.0140132
ERI3	1.02704	1.01082	1.04351	0.00101665		ERI3	1.02704	1.01082	1.04351	0.00101665
YBX1P2	2.33118	1.44525	3.76019	0.000520965		YBX1P2	2.33118	1.44525	3.76019	0.000520965
GNL2	1.05465	1.01979	1.09071	0.00191909		GNL2	1.05465	1.01979	1.09071	0.00191909
RNF220	1.08401	1.00481	1.16944	0.0371569		RNF220	1.08401	1.00481	1.16944	0.0371569
DPH2	1.07677	1.02433	1.13189	0.00368525		DPH2	1.07677	1.02433	1.13189	0.00368525
MRPL37	1.01402	1.00392	1.02423	0.00641544		MRPL37	1.01402	1.00392	1.02423	0.00641544
YBX1P1	1.45817	1.1844	1.79523	<0.001		YBX1P1	1.45817	1.1844	1.79523	<0.001
MED8	1.02855	1.00579	1.05182	0.0136774		MED8	1.02855	1.00579	1.05182	0.0136774
KIF2C	1.02381	1.00568	1.04226	0.00982537		KIF2C	1.02381	1.00568	1.04226	0.00982537
RTCA	1.07376	1.02584	1.12392	0.00225062		RTCA	1.07376	1.02584	1.12392	0.00225062
YARS1	1.04	1.0161	1.06446	0.000944684		YARS1	1.04	1.0161	1.06446	0.000944684
ZCCHC17	1.03597	1.00893	1.06373	0.00881557		ZCCHC17	1.03597	1.00893	1.06373	0.00881557
TAF12	1.03916	1.00014	1.0797	0.0491553		TAF12	1.03916	1.00014	1.0797	0.0491553
MAGOH	1.01778	1.00046	1.03541	0.0441889		MAGOH	1.01778	1.00046	1.03541	0.0441889
NASP	1.02001	1.00311	1.0372	0.0200892		NASP	1.02001	1.00311	1.0372	0.0200892
SNRPC	1.01369	1.00655	1.02089	<0.001		SNRPC	1.01369	1.00655	1.02089	<0.001
ITGB3BP	1.2068	1.06451	1.36811	0.00331847		ITGB3BP	1.2068	1.06451	1.36811	0.00331847
RAN	1.02185	1.01191	1.03189	<0.001		RAN	1.02185	1.01191	1.03189	<0.001
TUBB	1.00244	1.00127	1.00362	<0.001		TUBB	1.00244	1.00127	1.00362	<0.001
PSMA7	1.00284	1.00029	1.00539	0.0287163		PSMA7	1.00284	1.00029	1.00539	0.0287163
MAD2L2	1.0161	1.00259	1.02979	0.0193359		MAD2L2	1.0161	1.00259	1.02979	0.0193359
RANBP1	1.03091	1.01498	1.04708	<0.001		RANBP1	1.03091	1.01498	1.04708	<0.001
RCC1	1.0535	1.03093	1.07658	<0.001		RCC1	1.0535	1.03093	1.07658	<0.001
YBX1P6	6.86243	1.24211	37.9138	0.0272041		YBX1P6	6.86243	1.24211	37.9138	0.0272041
HMGN2	1.00369	1.00093	1.00646	0.00882919		HMGN2	1.00369	1.00093	1.00646	0.00882919
FAF1	1.04854	1.00128	1.09803	0.0439697		FAF1	1.04854	1.00128	1.09803	0.0439697
AK2	1.05026	1.02295	1.0783	<0.001		AK2	1.05026	1.02295	1.0783	<0.001
C1orf174	1.08793	1.01702	1.16379	0.0142624		C1orf174	1.08793	1.01702	1.16379	0.0142624
UQCRH	1.00602	1.00107	1.01099	0.0169812		UQCRH	1.00602	1.00107	1.01099	0.0169812
RAD54L	1.07034	1.01425	1.12953	0.013317		RAD54L	1.07034	1.01425	1.12953	0.013317
ORC1	1.1328	1.05197	1.21984	0.000961659		ORC1	1.1328	1.05197	1.21984	0.000961659
YRDC	1.0815	1.03543	1.12961	<0.001		YRDC	1.0815	1.03543	1.12961	<0.001
CDC42	1.01123	1.00332	1.01919	0.00528188		CDC42	1.01123	1.00332	1.01919	0.00528188
GMNN	1.04601	1.00963	1.08369	0.0127425		GMNN	1.04601	1.00963	1.08369	0.0127425
SRSF4	1.02241	1.00795	1.03708	0.00229974		SRSF4	1.02241	1.00795	1.03708	0.00229974
TARDBP	1.1236	1.0712	1.17855	<0.001		TARDBP	1.1236	1.0712	1.17855	<0.001
SNRPD3	1.01704	1.00457	1.02967	0.00726987		SNRPD3	1.01704	1.00457	1.02967	0.00726987
MRTO4	1.02687	1.01028	1.04373	0.00141994		MRTO4	1.02687	1.01028	1.04373	0.00141994
UQCRHL	1.4225	1.03096	1.96274	0.0319032		UQCRHL	1.4225	1.03096	1.96274	0.0319032
PPP1R8	1.05904	1.02165	1.0978	0.00176031		PPP1R8	1.05904	1.02165	1.0978	0.00176031
